# Supplementary material for: Determinants of intentions to monitor antihypertensive medication adherence in Irish community pharmacy: a factorial survey
Source: BMC Fam Pract. 2019 Sep 13;20:131. doi: 10.1186/s12875-019-1016-6 (PMC6744667; doi:10.1186/s12875-019-1016-6)
Supplement: Supplementary file 3 — Sample size. Detailed description of procedure to estimate sample size for the survey (ZIP 213 kb) [file 12875_2019_1016_MOESM3_ESM.zip]

Archive with 2 entries (2 files):
- pharmacist_factorial_survey_finalR3.docx
- Sample size calcR3.docx
